# Supplementary material for: Age-Dependent Activation of Purinergic Transmission Contributes to the Development of Epileptogenesis in ADSHE Model Rats
Source: Biomolecules. 2024 Feb 8;14(2):204. doi: 10.3390/biom14020204 (PMC10886636; doi:10.3390/biom14020204)
Supplement: Supplementary file 1 [file biomolecules-14-00204-s001.zip]

Archive with 1 entries (1 files):
- biomolecules-2806592-supplementary.pdf
